# Supplementary material for: Practical clinical and radiological models to diagnose COVID-19 based on a multicentric teleradiological emergency chest CT cohort
Source: Sci Rep. 2021 Apr 26;11:8994. doi: 10.1038/s41598-021-88053-6 (PMC8076229; doi:10.1038/s41598-021-88053-6)
Supplement: Supplementary file 2 — Supplementary Information 2. [file 41598_2021_88053_MOESM2_ESM.xlsx]

## Sheet: modeles_stepGLM
Step-LR model on radiological data alone
	NOTES	The model has been developed on a prospective cohort of 412 patients and validated on a cohort of 101 patients (disease prevalence = 48%)
		The clinical-radiological model should be preferred if clinical data are available
		Please do not modify the gray cases
		The user should only fill the light red cases with 0 if the feature is absent, and with 1 if the feature is present
		Radiological feature	estimate	Answer
		(constant term)	-2.75813	1
		Presence of ground glass opacities?	1.08958	1
		Presence of band-like fibrotic consolidation(s)?	1.53104	1
		Main pattern = ground glass opacities?	1.53665	1
		Main location = subpleural?	0.905352	0
		Are lesions diffuse?	0.841411	1
		Presence of intralobular reticulations?	0.705247	0
		Presence of bronchial wall thickening?	-1.75895	1
			Probability for positive RT-PCR?	0.618127
Step-LR model on clinical-radiological data
	NOTES	The model has been developed on a prospective cohort of 295 patients and validated on a cohort of 73 patients (disease prevalence = 48%)
		Please do not modify the gray cases
		The user should only fill the light red cases with 0 if the feature is absent, and with 1 if the feature is present
		Radiological feature	estimate	Answer
		(terme constant)	-4.80558	1
		Presence of fever (>= 38°C)?	1.98264	1
		Presence of myalgia?	0.899937	0
		Presence of ground glass opacities?	1.18171	1
		Presence of band-like fibrotic consolidation(s)?	1.32281	1
		Main pattern = ground glass opacities?	1.50466	1
		Main location = subpleural?	0.930712	1
		Are lesions diffuse?	1.41372	0
		Presence of intralobular reticulations?	1.02817	1
		Presence of bronchial wall thickening?	-1.71618	0
			Probability for positive RT-PCR?	0.958716
